# Supplementary material for: Plasma Concentration of 12-Hydroxyeicosatetraenoic Acid, Single Nucleotide Polymorphisms of 12-Lipooxygenase Gene and Vaso-Occlusion in Sickle Cell Disease
Source: Front Genome Ed. 2021 Aug 26;3:722190. doi: 10.3389/fgeed.2021.722190 (PMC8525407; doi:10.3389/fgeed.2021.722190)
Supplement: Supplementary file 1 [file DataSheet1.ZIP]

Archive with 3 entries (3 files):
- ALOX12 ORF and primers.docx
- City of Hope 1.pdf
- City of Hope 2.pdf
